# Supplementary material for: Tetracycline Resistance Genes in the Traditional Swedish Sour Herring surströmming as Revealed Using qPCR
Source: Genes (Basel). 2022 Dec 24;14(1):56. doi: 10.3390/genes14010056 (PMC9858948; doi:10.3390/genes14010056)
Supplement: Supplementary file 1 [file genes-14-00056-s001.zip]

Archive with 1 entries (1 files):
- genes-2117336-supplementary.pdf
